# Supplementary material for: Antibiotics and Host-Tailored Probiotics Similarly Modulate Effects on the Developing Avian Microbiome, Mycobiome, and Host Gene Expression
Source: mBio. 2019 Oct 15;10(5):e02171-19. doi: 10.1128/mBio.02171-19 (PMC6794479; doi:10.1128/mBio.02171-19)
Supplement: DATA SET S1 [file mBio.02171-19-sd001.xlsx]

## Sheet: 16S sequencing
16S rDNA classification of ileal isolates collected for this study.
Classification	Number of Isolates
Lactobacillus spp.
acidophilus/crispatus	3
agilis	8
amylovorus/crispatus/gallinarum	10
amylovorus/kitasatonis	2
animalis	6
animalis/crispatus	1
aviarius	119
casei/crispatus	35
crispatus	165
crispatus/gallinarum	5
crispatus/gallinarum/helveticus	17
fermentum	1
gallinarum/helveticus	23
gallinarum/kitasatonis	1
gasseri	3
gasseri/johnsonii	1
gasseri/reuteri	43
gasseri/reuteri/vaginalis	1
ingluviei	8
johnsonii	117
johnsonii/taiwanensis	132
reuteri	68
salivarius	280
vaginalis	27
Other spp.
Bacillus spp.	3
Clostridiales	1
Enterococcus faecalis	10
Enterococcus hirae	39
Enterococcus spp.	17
Lactobacillus	36
Pediococcus acidilactici	17
Pediococcus pentosaceus	5
Pediococcus spp.	6
Streptococcus spp.	11
Tetragenococcus halophilus/L. salivarius	2
Weissella hellenica	2
Weissella paramesenteroides	14
Weissella spp.	3
Total	1,246a
aExcluding 21 samples not classified due to low quality

## Sheet: PERMANOVA results
Pair-wise PERMANOVA results for differences in centroid using unifrac distances (bacteria) or Bray Curtis distances (fungi).
Tissue	Treatment 1	Treatment 2	P-value	R Squared
Ileum (bacteria)	BMD	Control	0.001	0.202
		T-Pbx	0.107	0.056
		FMB11	0.009	0.126
		Prebx	0.001	0.224
	FMB11	Control	0.003	0.254
		T-Pbx	0.006	0.134
		Prebx	0.014	0.434
	Prebx	Control	0.012	0.268
		T-Pbx	0.004	0.257
	Control	T-Pbx	0.001	0.214
Cecum (bacteria)	BMD	Control	0.001	0.151
		T-Pbx	0.001	0.183
		FMB11	0.001	0.215
		Prebx	0.001	0.136
	FMB11	Control	0.001	0.339
		T-Pbx	0.001	0.084
		Prebx	0.001	0.319
	Prebx	Control	0.113	0.046
		T-Pbx	0.001	0.289
	Control	T-Pbx	0.001	0.298
Ileum (fungi)	BMD	Control	0.001	0.132
		T-Pbx	0.594	0.03
		FMB11	0.001	0.109
		Prebx	0.001	0.178
	FMB11	Control	0.297	0.046
		T-Pbx	0.001	0.09
		Prebx	0.234	0.05
	Prebx	Control	0.301	0.039
		T-Pbx	0.001	0.153
	Control	T-Pbx	0.001	0.122

## Sheet: RNA-Seq summary
Distribution of significant (FDR P < 0.05) differentially expressed genes using RNA-Seq of ileum tissue, by comparison of treatment groups.
	Day 3		Day 6		Day 13
	Log2FC ≥ 1.0	Log2FC ≥ 2.0	Log2FC ≥ 1.0	Log2FC ≥ 2.0	Log2FC ≥ 1.0	Log2FC ≥ 2.0
FMB11 vs BMD	86	12	821	148	24	11
T-Pbx vs BMD	121	30	7	5	3	0
T-Pbx vs FMB11	2	1	162	30	2	2

## Sheet: RNA-Seq pathways
Differentially expressed pathways in host ileum tissue in response to antibiotic treatment.

## Sheet: BMD-unique KEGG
List of unique KEGG pathways impacted by BMD treatment in the cecum and ileum.
Day6 BMD Cecum						Day6 BMD Ileum
termID	pathway description	observed gene count	false discovery rate			termID	pathway description	observed gene count	false discovery rate
280	Valine, leucine and isoleucine degradation	4	0.0233			20	Citrate cycle (TCA cycle)	6	3.58e-05
592	alpha-Linolenic acid metabolism	3	0.0235			61	Fatty acid biosynthesis	2	0.0112
620	Pyruvate metabolism	6	0.000357			62	Fatty acid elongation	3	0.0192
630	Glyoxylate and dicarboxylate metabolism	3	0.0262			71	Fatty acid degradation	7	4.57e-05
1210	2-Oxocarboxylic acid metabolism	3	0.00927			280	Valine, leucine and isoleucine degradation	4	0.0205
4145	Phagosome	10	0.00149			561	Glycerolipid metabolism	4	0.0398
4320	Dorso-ventral axis formation	6	1.02e-05			592	alpha-Linolenic acid metabolism	3	0.0213
4622	RIG-I-like receptor signaling pathway	11	4.25e-07			620	Pyruvate metabolism	6	0.000285
4640	Hematopoietic cell lineage	6	0.0154			630	Glyoxylate and dicarboxylate metabolism	3	0.0237
4724	Glutamatergic synapse	7	0.0139			640	Propanoate metabolism	5	0.00084
4911	Insulin secretion	8	0.000575			1040	Biosynthesis of unsaturated fatty acids	3	0.0151
4913	Ovarian steroidogenesis	4	0.0353			1210	2-Oxocarboxylic acid metabolism	3	0.00855
5030	Cocaine addiction	5	0.00651			1212	Fatty acid metabolism	10	7.8e-08
5032	Morphine addiction	6	0.017			3320	PPAR signaling pathway	6	0.00462
5110	Vibrio cholerae infection	4	0.0374			4141	Protein processing in endoplasmic reticulum	18	1.09e-08
5143	African trypanosomiasis	4	0.00884			4145	Phagosome	10	0.0011
5340	Primary immunodeficiency	5	0.00147			4146	Peroxisome	8	0.000342
5410	Hypertrophic cardiomyopathy (HCM)	6	0.0132			4320	Dorso-ventral axis formation	6	8.12e-06
						4612	Antigen processing and presentation	8	0.000105
						4640	Hematopoietic cell lineage	5	0.048
						4724	Glutamatergic synapse	7	0.0115
						4913	Ovarian steroidogenesis	5	0.00614
						4971	Gastric acid secretion	7	0.000965
						5014	Amyotrophic lateral sclerosis (ALS)	6	0.000937
						5030	Cocaine addiction	4	0.0291
						5031	Amphetamine addiction	10	1.39e-06
						5032	Morphine addiction	6	0.0146
						5130	Pathogenic Escherichia coli infection	10	1.69e-07
						5134	Legionellosis	10	2.02e-07
						5143	African trypanosomiasis	4	0.00797
						5416	Viral myocarditis	7	0.000229

## Sheet: T-Pbx-unique KEGG
List of unique KEGG pathways impacted by T-Pbx treatment in the cecum and ileum.
Day6 T-Pbx Cecum							Day6 T-Pbx Ileum
termID	term description	observed gene count	background gene count	false discovery rate			termID	term description	observed gene count	background gene count	false discovery rate
1521	EGFR tyrosine kinase inhibitor resistance	20	78	2.85e-18			1521	EGFR tyrosine kinase inhibitor resistance	19	78	1.16e-19
1522	Endocrine resistance	14	95	1.37e-10			1522	Endocrine resistance	13	95	2.33e-11
1524	Platinum drug resistance	7	70	5.82e-05			1524	Platinum drug resistance	4	70	0.0046
4024	cAMP signaling pathway	14	195	4.2e-07			3008	Ribosome biogenesis in eukaryotes	3	76	0.0356
4071	Sphingolipid signaling pathway	15	116	1.41e-10			4024	cAMP signaling pathway	8	195	0.00041
4072	Phospholipase D signaling pathway	17	145	3.6e-11			4071	Sphingolipid signaling pathway	10	116	1.81e-07
4137	Mitophagy - animal	5	63	0.0018			4072	Phospholipase D signaling pathway	13	145	1.84e-09
4140	Autophagy - animal	15	125	3.31e-10			4137	Mitophagy - animal	5	63	0.00039
4211	Longevity regulating pathway	14	88	6.16e-11			4140	Autophagy - animal	14	125	3.43e-11
4213	Longevity regulating pathway - multiple species	9	61	3.05e-07			4211	Longevity regulating pathway	10	88	1.96e-08
4215	Apoptosis - multiple species	4	31	0.0011			4213	Longevity regulating pathway - multiple species	7	61	2.7e-06
4217	Necroptosis	10	155	4.5e-05			4217	Necroptosis	6	155	0.003
4218	Cellular senescence	22	156	1.75e-15			4218	Cellular senescence	15	156	4.23e-11
4371	Apelin signaling pathway	16	133	9.23e-11			4371	Apelin signaling pathway	13	133	7.32e-10
4550	Signaling pathways regulating pluripotency of stem cells	15	138	1.07e-09			4550	Signaling pathways regulating pluripotency of stem cells	10	138	7.57e-07
4657	IL-17 signaling pathway	13	92	9.21e-10			4657	IL-17 signaling pathway	9	92	2.95e-07
4658	Th1 and Th2 cell differentiation	9	88	4.22e-06			4658	Th1 and Th2 cell differentiation	8	88	2.34e-06
4659	Th17 cell differentiation	17	102	2.91e-13			4659	Th17 cell differentiation	11	102	5.77e-09
4714	Thermogenesis	20	228	5.73e-11			4714	Thermogenesis	14	228	2.82e-08
4922	Glucagon signaling pathway	12	100	2.02e-08			4922	Glucagon signaling pathway	11	100	4.93e-09
4923	Regulation of lipolysis in adipocytes	4	53	0.0064			4923	Regulation of lipolysis in adipocytes	3	53	0.0147
4925	Aldosterone synthesis and secretion	6	93	0.0016			4925	Aldosterone synthesis and secretion	4	93	0.0113
4926	Relaxin signaling pathway	18	130	7.85e-13			4926	Relaxin signaling pathway	14	130	5.26e-11
4931	Insulin resistance	16	107	6.04e-12			4927	Cortisol synthesis and secretion	3	63	0.0226
4933	AGE-RAGE signaling pathway in diabetic complications	19	98	1.3e-15			4931	Insulin resistance	13	107	7.33e-11
4934	Cushing's syndrome	11	153	7.44e-06			4933	AGE-RAGE signaling pathway in diabetic complications	16	98	1.23e-14
5165	Human papillomavirus infection	24	317	1.01e-11			4934	Cushing's syndrome	9	153	1.26e-05
5167	Kaposi's sarcoma-associated herpesvirus infection	26	183	3.61e-18			5012	Parkinson's disease	4	142	0.0409
5224	Breast cancer	16	147	3.05e-10			5165	Human papillomavirus infection	20	317	2.1e-11
5225	Hepatocellular carcinoma	17	163	1.45e-10			5167	Kaposi's sarcoma-associated herpesvirus infection	19	183	3.6e-14
5226	Gastric cancer	17	147	4.21e-11			5224	Breast cancer	13	147	2.03e-09
5230	Central carbon metabolism in cancer	20	65	1.91e-19			5225	Hepatocellular carcinoma	19	163	7e-15
5231	Choline metabolism in cancer	20	98	9.94e-17			5226	Gastric cancer	15	147	2.33e-11
5418	Fluid shear stress and atherosclerosis	16	133	9.23e-11			5230	Central carbon metabolism in cancer	13	65	4.12e-13
							5231	Choline metabolism in cancer	12	98	3.68e-10
							5340	Primary immunodeficiency	3	37	0.0061
							5414	Dilated cardiomyopathy (DCM)	3	88	0.0489
							5418	Fluid shear stress and atherosclerosis	7	133	0.00025

## Sheet: Shared KEGG
List of shared KEGG pathways impacted by BMD and T-Pbx treatments in the cecum and ileum.
Day6 T-Pbx Cecum							Day6 BMD Cecum							Day6 T4 Ileum							Day6 T5 Ileum
termID	term description	observed gene count	background gene count	proportion	false discovery rate		termID	pathway description	observed gene count	proportion	false discovery rate			termID	term description	observed gene count	background gene count	proportion	false discovery rate		termID	pathway description	observed gene count	proportion	false discovery rate
10	Glycolysis / Gluconeogenesis	13	68	0.191176	4.67e-11		10	Glycolysis / Gluconeogenesis	18	0.264706	6.15e-16			10	Glycolysis / Gluconeogenesis	9	68	0.132353	3.28e-08		10	Glycolysis / Gluconeogenesis	19	0.279412	1.44e-17
20	Citrate cycle (TCA cycle)	3	30	0.1	0.0095		20	Citrate cycle (TCA cycle)	5	0.166667	0.000538			30	Pentose phosphate pathway	3	30	0.1	0.0037		30	Pentose phosphate pathway	6	0.2	2.3e-05
30	Pentose phosphate pathway	5	30	0.166667	8.66e-05		30	Pentose phosphate pathway	5	0.166667	0.000379			51	Fructose and mannose metabolism	4	33	0.121212	0.00039		51	Fructose and mannose metabolism	9	0.272727	2.32e-08
51	Fructose and mannose metabolism	6	33	0.181818	1.13e-05		51	Fructose and mannose metabolism	8	0.242424	5.68e-07			52	Galactose metabolism	4	31	0.129032	0.00032		52	Galactose metabolism	10	0.322581	5.91e-10
52	Galactose metabolism	7	31	0.225806	6e-07		52	Galactose metabolism	9	0.290323	1.84e-08			500	Starch and sucrose metabolism	7	33	0.212121	7.89e-08		500	Starch and sucrose metabolism	10	0.30303	1.15e-07
61	Fatty acid biosynthesis	3	12	0.25	0.001		61	Fatty acid biosynthesis	2	0.166667	0.0117			520	Amino sugar and nucleotide sugar metabolism	6	48	0.125	9.31e-06		520	Amino sugar and nucleotide sugar metabolism	9	0.1875	6.39e-07
71	Fatty acid degradation	4	44	0.0909091	0.0035		71	Fatty acid degradation	8	0.181818	5.75e-06			524	Neomycin, kanamycin and gentamicin biosynthesis	2	5	0.4	0.0022		524	Butirosin and neomycin biosynthesis	4	0.8	1.87e-06
500	Starch and sucrose metabolism	7	33	0.212121	8.41e-07		500	Starch and sucrose metabolism	10	0.30303	1.76e-07			562	Inositol phosphate metabolism	9	73	0.123288	5.51e-08		562	Inositol phosphate metabolism	11	0.150685	7.78e-08
520	Amino sugar and nucleotide sugar metabolism	6	48	0.125	6.77e-05		520	Amino sugar and nucleotide sugar metabolism	9	0.1875	9.32e-07			1100	Metabolic pathways	22	1250	0.0176	0.00079		1100	Metabolic pathways	54	0.0432	1.09e-08
524	Neomycin, kanamycin and gentamicin biosynthesis	2	5	0.4	0.0041		524	Butirosin and neomycin biosynthesis	4	0.8	2.29e-06			1200	Carbon metabolism	9	116	0.0775862	1.71e-06		1200	Carbon metabolism	21	0.181034	3.34e-15
561	Glycerolipid metabolism	4	59	0.0677966	0.009		561	Glycerolipid metabolism	6	0.101695	0.00168			1230	Biosynthesis of amino acids	4	72	0.0555556	0.0049		1230	Biosynthesis of amino acids	14	0.194444	2.71e-10
562	Inositol phosphate metabolism	11	73	0.150685	1.06e-08		562	Inositol phosphate metabolism	10	0.136986	1.15e-06			4010	MAPK signaling pathway	34	293	0.116041	4.92e-26		4010	MAPK signaling pathway	65	0.221843	9.36e-52
640	Propanoate metabolism	4	32	0.125	0.0012		640	Propanoate metabolism	5	0.15625	0.000992			4012	ErbB signaling pathway	15	83	0.180723	2.49e-14		4012	ErbB signaling pathway	40	0.481928	2.06e-44
1040	Biosynthesis of unsaturated fatty acids	2	23	0.0869565	0.0453		1040	Biosynthesis of unsaturated fatty acids	3	0.130435	0.0165			4014	Ras signaling pathway	22	228	0.0964912	1.34e-15		4014	Ras signaling pathway	45	0.197368	2.24e-31
1100	Metabolic pathways	39	1250	0.0312	8.4e-08		1100	Metabolic pathways	54	0.0432	4.69e-08			4015	Rap1 signaling pathway	19	203	0.0935961	1.62e-13		4015	Rap1 signaling pathway	41	0.20197	2.77e-28
1200	Carbon metabolism	15	116	0.12931	1.41e-10		1200	Carbon metabolism	20	0.172414	8.7e-14			4020	Calcium signaling pathway	14	179	0.0782123	1.95e-09		4020	Calcium signaling pathway	23	0.128492	2.45e-12
1212	Fatty acid metabolism	6	48	0.125	6.77e-05		1212	Fatty acid metabolism	11	0.229167	8.81e-09			4022	cGMP-PKG signaling pathway	6	160	0.0375	0.0035		4022	cGMP-PKG signaling pathway	23	0.14375	2.88e-13
1230	Biosynthesis of amino acids	8	72	0.111111	8.64e-06		1230	Biosynthesis of amino acids	13	0.180556	5.16e-09			4060	Cytokine-cytokine receptor interaction	7	263	0.026616	0.0089		4060	Cytokine-cytokine receptor interaction	12	0.0456274	0.0112
3320	PPAR signaling pathway	7	72	0.0972222	6.77e-05		3320	PPAR signaling pathway	7	0.0972222	0.00104			4062	Chemokine signaling pathway	16	181	0.0883978	2.91e-11		4062	Chemokine signaling pathway	36	0.198895	4.7e-25
4010	MAPK signaling pathway	42	293	0.143345	3.54e-29		4010	MAPK signaling pathway	64	0.21843	2.91e-49			4064	NF-kappa B signaling pathway	14	93	0.150538	1.31e-12		4064	NF-kappa B signaling pathway	17	0.182796	4.95e-12
4012	ErbB signaling pathway	23	83	0.277108	3.48e-21		4012	ErbB signaling pathway	39	0.46988	4.34e-42			4066	HIF-1 signaling pathway	13	98	0.132653	2.99e-11		4066	HIF-1 signaling pathway	33	0.336735	7.77e-30
4014	Ras signaling pathway	25	228	0.109649	2.67e-15		4014	Ras signaling pathway	45	0.197368	1.05e-30			4068	FoxO signaling pathway	18	130	0.138462	3.1e-15		4068	FoxO signaling pathway	31	0.238462	4.7e-25
4015	Rap1 signaling pathway	22	203	0.108374	1.62e-13		4015	Rap1 signaling pathway	39	0.192118	1.61e-25			4070	Phosphatidylinositol signaling system	8	97	0.0824742	4.31e-06		4070	Phosphatidylinositol signaling system	11	0.113402	9.61e-07
4020	Calcium signaling pathway	13	179	0.0726257	9.51e-07		4020	Calcium signaling pathway	24	0.134078	6.67e-13			4110	Cell cycle	7	123	0.0569106	0.00016		4110	Cell cycle	11	0.0894309	6.55e-05
4022	cGMP-PKG signaling pathway	12	160	0.075	1.87e-06		4022	cGMP-PKG signaling pathway	25	0.15625	8.25e-15			4114	Oocyte meiosis	6	116	0.0517241	0.00077		4114	Oocyte meiosis	13	0.112069	4.07e-07
4060	Cytokine-cytokine receptor interaction	8	263	0.0304183	0.0194		4060	Cytokine-cytokine receptor interaction	14	0.0532319	0.00208			4115	p53 signaling pathway	3	68	0.0441176	0.0273		4115	p53 signaling pathway	10	0.147059	1.59e-06
4062	Chemokine signaling pathway	21	181	0.116022	1.85e-13		4062	Chemokine signaling pathway	42	0.232044	3.33e-31			4144	Endocytosis	12	242	0.0495868	2.21e-06		4144	Endocytosis	29	0.119835	7.32e-17
4064	NF-kappa B signaling pathway	6	93	0.0645161	0.0016		4064	NF-kappa B signaling pathway	23	0.247312	1.27e-18			4150	mTOR signaling pathway	12	148	0.0810811	1.96e-08		4150	mTOR signaling pathway	21	0.141892	1.75e-20
4066	HIF-1 signaling pathway	20	98	0.204082	9.94e-17		4066	HIF-1 signaling pathway	34	0.346939	1.05e-30			4151	PI3K-Akt signaling pathway	23	348	0.066092	2.21e-13		4151	PI3K-Akt signaling pathway	58	0.166667	4.29e-36
4068	FoxO signaling pathway	23	130	0.176923	5.79e-18		4068	FoxO signaling pathway	32	0.246154	9.77e-26			4152	AMPK signaling pathway	14	120	0.116667	2.33e-11		4152	AMPK signaling pathway	34	0.283333	7.06e-29
4070	Phosphatidylinositol signaling system	8	97	0.0824742	5.79e-05		4070	Phosphatidylinositol signaling system	10	0.103093	1.07e-05			4210	Apoptosis	7	135	0.0518519	0.00027		4210	Apoptosis	14	0.103704	3.05e-09
4110	Cell cycle	7	123	0.0569106	0.0013		4110	Cell cycle	10	0.0813008	0.000453			4261	Adrenergic signaling in cardiomyocytes	9	139	0.0647482	6.32e-06		4261	Adrenergic signaling in cardiomyocytes	20	0.143885	1.96e-11
4114	Oocyte meiosis	7	116	0.0603448	0.00097		4114	Oocyte meiosis	11	0.0948276	2.58e-05			4270	Vascular smooth muscle contraction	5	119	0.0420168	0.0049		4270	Vascular smooth muscle contraction	16	0.134454	3.05e-09
4115	p53 signaling pathway	8	68	0.117647	6.07e-06		4115	p53 signaling pathway	10	0.147059	2.33e-06			4310	Wnt signaling pathway	11	143	0.0769231	1.19e-07		4310	Wnt signaling pathway	18	0.125874	6.08e-10
4141	Protein processing in endoplasmic reticulum	9	161	0.0559006	0.00029		4141	Protein processing in endoplasmic reticulum	20	0.124224	4.91e-10			4340	Hedgehog signaling pathway	6	46	0.130435	7.59e-06		4340	Hedgehog signaling pathway	5	0.108696	0.00614
4144	Endocytosis	17	242	0.0702479	2.8e-08		4144	Endocytosis	26	0.107438	1.09e-13			4350	TGF-beta signaling pathway	5	83	0.060241	0.0012		4350	TGF-beta signaling pathway	6	0.0722892	0.0084
4146	Peroxisome	9	81	0.111111	2.31e-06		4146	Peroxisome	9	0.111111	7.47e-05			4360	Axon guidance	12	173	0.0693642	8.53e-08		4360	Axon guidance	21	0.121387	1.66e-13
4150	mTOR signaling pathway	16	148	0.108108	3.29e-10		4150	mTOR signaling pathway	21	0.141892	3.65e-20			4370	VEGF signaling pathway	10	59	0.169492	7.79e-10		4370	VEGF signaling pathway	21	0.355932	1.75e-20
4151	PI3K-Akt signaling pathway	35	348	0.100575	8.84e-20		4151	PI3K-Akt signaling pathway	61	0.175287	2.73e-38			4380	Osteoclast differentiation	13	124	0.104839	3.6e-10		4380	Osteoclast differentiation	32	0.258065	6.87e-26
4152	AMPK signaling pathway	20	120	0.166667	2.37e-15		4152	AMPK signaling pathway	33	0.275	3.9e-27			4390	Hippo signaling pathway	5	152	0.0328947	0.0124		4390	Hippo signaling pathway	8	0.0526316	0.0163
4210	Apoptosis	13	135	0.0962963	5.15e-08		4210	Apoptosis	17	0.125926	4.02e-12			4510	Focal adhesion	20	197	0.101523	1.18e-14		4510	Focal adhesion	41	0.208122	1.95e-28
4261	Adrenergic signaling in cardiomyocytes	10	139	0.0719424	1.98e-05		4261	Adrenergic signaling in cardiomyocytes	19	0.136691	3.16e-10			4520	Adherens junction	11	71	0.15493	2.57e-10		4520	Adherens junction	16	0.225352	1.55e-12
4270	Vascular smooth muscle contraction	9	119	0.0756303	3.61e-05		4270	Vascular smooth muscle contraction	18	0.151261	7.94e-11			4530	Tight junction	6	167	0.0359281	0.0042		4530	Tight junction	16	0.0958084	1.28e-08
4310	Wnt signaling pathway	10	143	0.0699301	2.41e-05		4310	Wnt signaling pathway	22	0.153846	2.25e-13			4540	Gap junction	9	87	0.103448	1.97e-07		4540	Gap junction	17	0.195402	1.91e-12
4340	Hedgehog signaling pathway	6	46	0.130435	5.67e-05		4340	Hedgehog signaling pathway	5	0.108696	0.00707			4611	Platelet activation	10	123	0.0813008	2.91e-07		4611	Platelet activation	17	0.138211	1.59e-09
4350	TGF-beta signaling pathway	4	83	0.0481928	0.0254		4350	TGF-beta signaling pathway	7	0.0843373	0.00208			4620	Toll-like receptor signaling pathway	11	102	0.107843	5.77e-09		4620	Toll-like receptor signaling pathway	31	0.303922	1.81e-27
4360	Axon guidance	17	173	0.0982659	3.29e-10		4360	Axon guidance	21	0.121387	3.21e-13			4621	NOD-like receptor signaling pathway	9	166	0.0542169	2.31e-05		4621	NOD-like receptor signaling pathway	14	0.0843373	1.13e-11
4370	VEGF signaling pathway	11	59	0.186441	1.54e-09		4370	VEGF signaling pathway	21	0.355932	3.65e-20			4622	RIG-I-like receptor signaling pathway	5	70	0.0714286	0.00059		4622	RIG-I-like receptor signaling pathway	11	0.157143	2.75e-07
4380	Osteoclast differentiation	18	124	0.145161	4.01e-13		4380	Osteoclast differentiation	35	0.282258	3.98e-29			4630	Jak-STAT signaling pathway	13	160	0.08125	4.77e-09		4630	Jak-STAT signaling pathway	20	0.125	1.01e-10
4390	Hippo signaling pathway	6	152	0.0394737	0.0146		4390	Hippo signaling pathway	9	0.0592105	0.00651			4650	Natural killer cell mediated cytotoxicity	9	124	0.0725806	2.76e-06		4650	Natural killer cell mediated cytotoxicity	24	0.193548	1.11e-16
4510	Focal adhesion	26	197	0.13198	1.59e-17		4510	Focal adhesion	46	0.233503	2.05e-33			4660	T cell receptor signaling pathway	15	99	0.151515	1.78e-13		4660	T cell receptor signaling pathway	34	0.343434	5.38e-32
4520	Adherens junction	8	71	0.112676	7.92e-06		4520	Adherens junction	21	0.295775	1.89e-18			4662	B cell receptor signaling pathway	10	71	0.140845	3.39e-09		4662	B cell receptor signaling pathway	26	0.366197	8.4e-26
4530	Tight junction	10	167	0.0598802	7.63e-05		4530	Tight junction	16	0.0958084	2.36e-08			4664	Fc epsilon RI signaling pathway	10	67	0.149254	2.15e-09		4664	Fc epsilon RI signaling pathway	24	0.358209	1.73e-23
4540	Gap junction	10	87	0.114943	4.86e-07		4540	Gap junction	16	0.183908	3.97e-11			4666	Fc gamma R-mediated phagocytosis	11	89	0.123596	1.88e-09		4666	Fc gamma R-mediated phagocytosis	24	0.269663	2.25e-20
4611	Platelet activation	13	123	0.105691	1.94e-08		4611	Platelet activation	21	0.170732	5.08e-13			4668	TNF signaling pathway	9	108	0.0833333	9.99e-07		4668	TNF signaling pathway	27	0.25	9.22e-22
4612	Antigen processing and presentation	4	66	0.0606061	0.0127		4612	Antigen processing and presentation	7	0.106061	0.00088			4670	Leukocyte transendothelial migration	5	112	0.0446429	0.004		4670	Leukocyte transendothelial migration	16	0.142857	2.45e-09
4620	Toll-like receptor signaling pathway	13	102	0.127451	2.63e-09		4620	Toll-like receptor signaling pathway	30	0.294118	1.08e-25			4710	Circadian rhythm	2	30	0.0666667	0.0377		4710	Circadian rhythm	6	0.2	4.41e-05
4621	NOD-like receptor signaling pathway	10	166	0.060241	7.33e-05		4621	NOD-like receptor signaling pathway	15	0.0903614	1.08e-12			4713	Circadian entrainment	4	93	0.0430108	0.0113		4713	Circadian entrainment	10	0.107527	2.71e-05
4630	Jak-STAT signaling pathway	15	160	0.09375	6.18e-09		4630	Jak-STAT signaling pathway	23	0.14375	3.93e-13			4720	Long-term potentiation	7	64	0.109375	3.51e-06		4720	Long-term potentiation	15	0.234375	4.24e-12
4650	Natural killer cell mediated cytotoxicity	11	124	0.0887097	1.18e-06		4650	Natural killer cell mediated cytotoxicity	26	0.209677	1.79e-18			4722	Neurotrophin signaling pathway	21	116	0.181034	1.36e-19		4722	Neurotrophin signaling pathway	44	0.37931	1.6e-43
4660	T cell receptor signaling pathway	18	99	0.181818	1.64e-14		4660	T cell receptor signaling pathway	38	0.383838	3.22e-37			4723	Retrograde endocannabinoid signaling	4	148	0.027027	0.0453		4723	Retrograde endocannabinoid signaling	8	0.0540541	0.00131
4662	B cell receptor signaling pathway	15	71	0.211268	4.16e-13		4662	B cell receptor signaling pathway	31	0.43662	6.92e-33			4725	Cholinergic synapse	7	111	0.0630631	8.72e-05		4725	Cholinergic synapse	19	0.171171	1.25e-12
4664	Fc epsilon RI signaling pathway	16	67	0.238806	1.6e-14		4664	Fc epsilon RI signaling pathway	27	0.402985	1.87e-27			4726	Serotonergic synapse	5	112	0.0446429	0.004		4726	Serotonergic synapse	14	0.125	9.01e-08
4666	Fc gamma R-mediated phagocytosis	17	89	0.191011	4.59e-14		4666	Fc gamma R-mediated phagocytosis	26	0.292135	1.69e-22			4728	Dopaminergic synapse	7	128	0.0546875	0.0002		4728	Dopaminergic synapse	17	0.132812	1.25e-09
4668	TNF signaling pathway	14	108	0.12963	5.48e-10		4668	TNF signaling pathway	29	0.268519	8.83e-24			4730	Long-term depression	4	60	0.0666667	0.0028		4730	Long-term depression	13	0.216667	2.8e-10
4670	Leukocyte transendothelial migration	9	112	0.0803571	2.37e-05		4670	Leukocyte transendothelial migration	21	0.1875	6.07e-14			4750	Inflammatory mediator regulation of TRP channels	10	92	0.108696	2.82e-08		4750	Inflammatory mediator regulation of TRP channels	22	0.23913	4.07e-17
4710	Circadian rhythm	4	30	0.133333	0.001		4710	Circadian rhythm	5	0.166667	0.00063			4810	Regulation of actin cytoskeleton	14	205	0.0682927	8.19e-09		4810	Regulation of actin cytoskeleton	33	0.160976	1.02e-19
4713	Circadian entrainment	5	93	0.0537634	0.0084		4713	Circadian entrainment	10	0.107527	3.84e-05			4910	Insulin signaling pathway	20	134	0.149254	2.19e-17		4910	Insulin signaling pathway	48	0.358209	6.33e-46
4720	Long-term potentiation	6	64	0.09375	0.00028		4720	Long-term potentiation	14	0.21875	1e-10			4911	Insulin secretion	3	84	0.0357143	0.0445		4911	Insulin secretion	8	0.0952381	0.000442
4722	Neurotrophin signaling pathway	24	116	0.206897	8.84e-20		4722	Neurotrophin signaling pathway	44	0.37931	1.29e-42			4912	GnRH signaling pathway	7	88	0.0795455	2.25e-05		4912	GnRH signaling pathway	24	0.272727	2.25e-20
4723	Retrograde endocannabinoid signaling	6	148	0.0405405	0.0131		4723	Retrograde endocannabinoid signaling	8	0.0540541	0.00168			4914	Progesterone-mediated oocyte maturation	10	94	0.106383	3.28e-08		4914	Progesterone-mediated oocyte maturation	16	0.170213	1.05e-11
4725	Cholinergic synapse	10	111	0.0900901	3.31e-06		4725	Cholinergic synapse	18	0.162162	2.34e-11			4915	Estrogen signaling pathway	10	133	0.075188	5.62e-07		4915	Estrogen signaling pathway	29	0.218045	5.81e-26
4726	Serotonergic synapse	7	112	0.0625	0.00081		4726	Serotonergic synapse	13	0.116071	1.03e-06			4916	Melanogenesis	5	98	0.0510204	0.0023		4916	Melanogenesis	15	0.153061	2.06e-09
4728	Dopaminergic synapse	9	128	0.0703125	5.94e-05		4728	Dopaminergic synapse	16	0.125	1.7e-08			4917	Prolactin signaling pathway	12	69	0.173913	1.43e-11		4917	Prolactin signaling pathway	24	0.347826	5.68e-23
4730	Long-term depression	7	60	0.116667	2.44e-05		4730	Long-term depression	12	0.2	5.92e-09			4918	Thyroid hormone synthesis	3	73	0.0410959	0.0324		4918	Thyroid hormone synthesis	7	0.0958904	0.000965
4750	Inflammatory mediator regulation of TRP channels	14	92	0.152174	9.69e-11		4750	Inflammatory mediator regulation of TRP channels	22	0.23913	9.06e-17			4919	Thyroid hormone signaling pathway	16	115	0.13913	8.98e-14		4919	Thyroid hormone signaling pathway	26	0.226087	1.18e-19
4810	Regulation of actin cytoskeleton	21	205	0.102439	1.43e-12		4810	Regulation of actin cytoskeleton	36	0.17561	3.91e-22			4920	Adipocytokine signaling pathway	9	69	0.130435	3.57e-08		4920	Adipocytokine signaling pathway	22	0.318841	1.59e-20
4910	Insulin signaling pathway	26	134	0.19403	9.2e-21		4910	Insulin signaling pathway	48	0.358209	3.25e-45			4921	Oxytocin signaling pathway	10	149	0.0671141	1.44e-06		4921	Oxytocin signaling pathway	32	0.214765	5.97e-23
4912	GnRH signaling pathway	13	88	0.147727	5.75e-10		4912	GnRH signaling pathway	24	0.272727	5.4e-20			4930	Type II diabetes mellitus	6	46	0.130435	7.59e-06		4930	Type II diabetes mellitus	16	0.347826	7.51e-16
4914	Progesterone-mediated oocyte maturation	12	94	0.12766	1.1e-08		4914	Progesterone-mediated oocyte maturation	14	0.148936	2.36e-09			4932	Non-alcoholic fatty liver disease (NAFLD)	9	149	0.0604027	1.04e-05		4932	Non-alcoholic fatty liver disease (NAFLD)	24	0.161074	7.03e-15
4915	Estrogen signaling pathway	16	133	0.120301	9.23e-11		4915	Estrogen signaling pathway	28	0.210526	3.2e-24			4960	Aldosterone-regulated sodium reabsorption	3	37	0.0810811	0.0061		4960	Aldosterone-regulated sodium reabsorption	7	0.189189	1.39e-05
4916	Melanogenesis	5	98	0.0510204	0.0101		4916	Melanogenesis	15	0.153061	3.6e-09			4961	Endocrine and other factor-regulated calcium reabsorption	3	47	0.0638298	0.0111		4961	Endocrine and other factor-regulated calcium reabsorption	6	0.12766	0.000609
4917	Prolactin signaling pathway	16	69	0.231884	2.19e-14		4917	Prolactin signaling pathway	24	0.347826	1.41e-22			4973	Carbohydrate digestion and absorption	4	42	0.0952381	0.00085		4973	Carbohydrate digestion and absorption	9	0.214286	1.15e-07
4918	Thyroid hormone synthesis	4	73	0.0547945	0.0172		4918	Thyroid hormone synthesis	7	0.0958904	0.00123			5010	Alzheimer's disease	7	168	0.0416667	0.00088		5010	Alzheimer s disease	11	0.0654762	0.000918
4919	Thyroid hormone signaling pathway	18	115	0.156522	1.48e-13		4919	Thyroid hormone signaling pathway	28	0.243478	1.43e-21			5016	Huntington's disease	6	193	0.0310881	0.0079		5016	Huntington s disease	9	0.0466321	0.0189
4920	Adipocytokine signaling pathway	9	69	0.130435	7.3e-07		4920	Adipocytokine signaling pathway	23	0.333333	1.43e-21			5020	Prion diseases	3	33	0.0909091	0.0046		5020	Prion diseases	8	0.242424	1.05e-06
4921	Oxytocin signaling pathway	16	149	0.107383	3.43e-10		4921	Oxytocin signaling pathway	33	0.221477	1.51e-23			5034	Alcoholism	8	142	0.056338	5.45e-05		5034	Alcoholism	14	0.0985915	1.42e-06
4930	Type II diabetes mellitus	9	46	0.195652	3.64e-08		4930	Type II diabetes mellitus	16	0.347826	1.39e-15			5100	Bacterial invasion of epithelial cells	6	72	0.0833333	7.34e-05		5100	Bacterial invasion of epithelial cells	17	0.236111	2.15e-13
4932	Non-alcoholic fatty liver disease (NAFLD)	12	149	0.0805369	9.51e-07		4932	Non-alcoholic fatty liver disease (NAFLD)	25	0.167785	1.72e-15			5110	Vibrio cholerae infection	3	48	0.0625	0.0115		5110	Vibrio cholerae infection	4	0.0833333	0.0331
4960	Aldosterone-regulated sodium reabsorption	4	37	0.108108	0.0019		4960	Aldosterone-regulated sodium reabsorption	8	0.216216	1.45e-06			5120	Epithelial cell signaling in Helicobacter pylori infection	7	66	0.106061	4.16e-06		5120	Epithelial cell signaling in Helicobacter pylori infection	16	0.242424	4.58e-13
4961	Endocrine and other factor-regulated calcium reabsorption	3	47	0.0638298	0.0276		4961	Endocrine and other factor-regulated calcium reabsorption	6	0.12766	0.000748			5131	Shigellosis	6	63	0.0952381	3.74e-05		5131	Shigellosis	12	0.190476	2.99e-09
4971	Gastric acid secretion	4	72	0.0555556	0.0165		4971	Gastric acid secretion	8	0.111111	0.000217			5132	Salmonella infection	3	84	0.0357143	0.0445		5132	Salmonella infection	11	0.130952	1.39e-06
4973	Carbohydrate digestion and absorption	5	42	0.119048	0.00035		4973	Carbohydrate digestion and absorption	9	0.214286	1.73e-07			5133	Pertussis	5	74	0.0675676	0.00075		5133	Pertussis	13	0.175676	2.59e-09
5010	Alzheimer's disease	11	168	0.0654762	1.66e-05		5010	Alzheimer s disease	12	0.0714286	0.000352			5140	Leishmaniasis	6	70	0.0857143	6.39e-05		5140	Leishmaniasis	14	0.2	2.24e-10
5014	Amyotrophic lateral sclerosis (ALS)	3	50	0.06	0.032		5014	Amyotrophic lateral sclerosis (ALS)	6	0.12	0.00115			5142	Chagas disease (American trypanosomiasis)	9	101	0.0891089	6.03e-07		5142	Chagas disease (American trypanosomiasis)	21	0.207921	9.13e-16
5016	Huntington's disease	8	193	0.0414508	0.0037		5016	Huntington s disease	10	0.0518135	0.00852			5145	Toxoplasmosis	10	109	0.0917431	1.09e-07		5145	Toxoplasmosis	25	0.229358	8.68e-19
5020	Prion diseases	4	33	0.121212	0.0014		5020	Prion diseases	8	0.242424	1.45e-06			5146	Amoebiasis	5	94	0.0531915	0.002		5146	Amoebiasis	13	0.138298	3.67e-07
5031	Amphetamine addiction	4	65	0.0615385	0.0122		5031	Amphetamine addiction	10	0.153846	2.07e-06			5152	Tuberculosis	12	172	0.0697674	8.14e-08		5152	Tuberculosis	29	0.168605	2.6e-18
5034	Alcoholism	5	142	0.0352113	0.0384		5034	Alcoholism	14	0.0985915	2.33e-06			5160	Hepatitis C	15	131	0.114504	5.86e-12		5160	Hepatitis C	30	0.229008	5.68e-23
5100	Bacterial invasion of epithelial cells	9	72	0.125	9.61e-07		5100	Bacterial invasion of epithelial cells	18	0.25	2.62e-14			5161	Hepatitis B	16	142	0.112676	1.31e-12		5161	Hepatitis B	41	0.288732	2.37e-35
5120	Epithelial cell signaling in Helicobacter pylori infection	9	66	0.136364	5.29e-07		5120	Epithelial cell signaling in Helicobacter pylori infection	18	0.272727	2.86e-15			5162	Measles	13	133	0.0977444	7.32e-10		5162	Measles	29	0.218045	1.06e-21
5130	Pathogenic Escherichia coli infection	5	53	0.0943396	0.00093		5130	Pathogenic Escherichia coli infection	10	0.188679	2.59e-07			5164	Influenza A	10	168	0.0595238	3.7e-06		5164	Influenza A	31	0.184524	1.21e-20
5131	Shigellosis	9	63	0.142857	3.87e-07		5131	Shigellosis	16	0.253968	8.7e-14			5166	HTLV-I infection	14	250	0.056	7.77e-08		5166	HTLV-I infection	32	0.128	2.05e-16
5132	Salmonella infection	8	84	0.0952381	2.35e-05		5132	Salmonella infection	12	0.142857	2.75e-07			5168	Herpes simplex infection	12	181	0.0662983	1.31e-07		5168	Herpes simplex infection	22	0.121547	1.79e-11
5133	Pertussis	7	74	0.0945946	7.65e-05		5133	Pertussis	11	0.148649	4.25e-07			5169	Epstein-Barr virus infection	23	194	0.118557	6.7e-18		5169	Epstein-Barr virus infection	36	0.185567	3.79e-24
5134	Legionellosis	5	54	0.0925926	0.001		5134	Legionellosis	10	0.185185	3.07e-07			5200	Pathways in cancer	40	515	0.0776699	3.47e-25		5200	Pathways in cancer	65	0.126214	5.93e-45
5140	Leishmaniasis	8	70	0.114286	7.33e-06		5140	Leishmaniasis	15	0.214286	2.85e-11			5202	Transcriptional misregulation in cancer	5	169	0.0295858	0.0185		5202	Transcriptional misregulation in cancer	11	0.0650888	0.000918
5142	Chagas disease (American trypanosomiasis)	13	101	0.128713	2.39e-09		5142	Chagas disease (American trypanosomiasis)	20	0.19802	2.63e-14			5203	Viral carcinogenesis	14	183	0.0765027	2.41e-09		5203	Viral carcinogenesis	31	0.169399	1.42e-19
5145	Toxoplasmosis	13	109	0.119266	5.42e-09		5145	Toxoplasmosis	28	0.256881	6.87e-22			5205	Proteoglycans in cancer	22	195	0.112821	7.17e-17		5205	Proteoglycans in cancer	49	0.251282	4.29e-36
5146	Amoebiasis	6	94	0.0638298	0.0017		5146	Amoebiasis	14	0.148936	8.56e-08			5206	MicroRNAs in cancer	21	149	0.14094	9.38e-18		5206	MicroRNAs in cancer	42	0.281879	4.29e-36
5152	Tuberculosis	11	172	0.0639535	2.01e-05		5152	Tuberculosis	31	0.180233	6.64e-20			5210	Colorectal cancer	12	85	0.141176	9.22e-11		5210	Colorectal cancer	18	0.211765	1.11e-16
5160	Hepatitis C	15	131	0.114504	5.75e-10		5160	Hepatitis C	29	0.221374	2.2e-21			5211	Renal cell carcinoma	10	68	0.147059	2.41e-09		5211	Renal cell carcinoma	22	0.323529	5.27e-21
5161	Hepatitis B	25	142	0.176056	2.51e-19		5161	Hepatitis B	44	0.309859	1.51e-38			5212	Pancreatic cancer	11	74	0.148649	3.66e-10		5212	Pancreatic cancer	17	0.22973	8.37e-15
5162	Measles	14	133	0.105263	5.54e-09		5162	Measles	31	0.233083	1.51e-23			5213	Endometrial cancer	10	58	0.172414	7.16e-10		5213	Endometrial cancer	18	0.310345	8.29e-18
5164	Influenza A	13	168	0.077381	5.14e-07		5164	Influenza A	32	0.190476	2.86e-21			5214	Glioma	14	68	0.205882	4.02e-14		5214	Glioma	28	0.411765	1.62e-30
5166	HTLV-I infection	19	250	0.076	1.28e-09		5166	HTLV-I infection	33	0.132	8.9e-17			5215	Prostate cancer	15	97	0.154639	1.51e-13		5215	Prostate cancer	29	0.298969	3.08e-27
5168	Herpes simplex infection	11	181	0.0607735	3.03e-05		5168	Herpes simplex infection	25	0.138122	8.76e-14			5216	Thyroid cancer	4	37	0.108108	0.00057		5216	Thyroid cancer	9	0.243243	4.42e-09
5169	Epstein-Barr virus infection	17	194	0.0876289	1.43e-09		5169	Epstein-Barr virus infection	40	0.206186	6.99e-28			5218	Melanoma	10	72	0.138889	3.77e-09		5218	Melanoma	20	0.277778	1.35e-17
5200	Pathways in cancer	53	515	0.102913	1.52e-30		5200	Pathways in cancer	68	0.132039	4.13e-47			5219	Bladder cancer	7	41	0.170732	2.66e-07		5219	Bladder cancer	12	0.292683	1.34e-11
5202	Transcriptional misregulation in cancer	6	169	0.035503	0.0227		5202	Transcriptional misregulation in cancer	12	0.0710059	0.000352			5220	Chronic myeloid leukemia	10	76	0.131579	5.76e-09		5220	Chronic myeloid leukemia	25	0.328947	2.22e-24
5203	Viral carcinogenesis	18	183	0.0983607	9.91e-11		5203	Viral carcinogenesis	34	0.185792	3.96e-22			5221	Acute myeloid leukemia	12	66	0.181818	9.34e-12		5221	Acute myeloid leukemia	24	0.363636	1.03e-25
5205	Proteoglycans in cancer	27	195	0.138462	1.56e-18		5205	Proteoglycans in cancer	49	0.251282	2.87e-35			5222	Small cell lung cancer	8	92	0.0869565	3.1e-06		5222	Small cell lung cancer	17	0.184783	2.32e-12
5206	MicroRNAs in cancer	22	149	0.147651	8.24e-16		5206	MicroRNAs in cancer	41	0.275168	4.28e-34			5223	Non-small cell lung cancer	11	66	0.166667	1.3e-10		5223	Non-small cell lung cancer	19	0.287879	1.57e-18
5210	Colorectal cancer	16	85	0.188235	3.05e-13		5210	Colorectal cancer	19	0.223529	9.84e-18			5321	Inflammatory bowel disease (IBD)	5	62	0.0806452	0.00036		5321	Inflammatory bowel disease (IBD)	7	0.112903	0.000478
5211	Renal cell carcinoma	13	68	0.191176	4.67e-11		5211	Renal cell carcinoma	23	0.338235	4.43e-22			5410	Hypertrophic cardiomyopathy (HCM)	3	81	0.037037	0.0409		5410	Hypertrophic cardiomyopathy (HCM)	6	0.0740741	0.0112
5212	Pancreatic cancer	14	74	0.189189	9.51e-12		5212	Pancreatic cancer	20	0.27027	1.86e-18
5213	Endometrial cancer	11	58	0.189655	1.35e-09		5213	Endometrial cancer	18	0.310345	1.56e-17
5214	Glioma	14	68	0.205882	3.65e-12		5214	Glioma	27	0.397059	1.47e-28
5215	Prostate cancer	18	97	0.185567	1.37e-14		5215	Prostate cancer	31	0.319588	1.44e-29
5216	Thyroid cancer	5	37	0.135135	0.00021		5216	Thyroid cancer	7	0.189189	2.34e-06
5218	Melanoma	10	72	0.138889	1.01e-07		5218	Melanoma	19	0.263889	5.28e-16
5219	Bladder cancer	7	41	0.170732	2.86e-06		5219	Bladder cancer	11	0.268293	4.38e-10
5220	Chronic myeloid leukemia	14	76	0.184211	1.24e-11		5220	Chronic myeloid leukemia	25	0.328947	5.76e-24
5221	Acute myeloid leukemia	16	66	0.242424	1.37e-14		5221	Acute myeloid leukemia	24	0.363636	2.46e-25
5222	Small cell lung cancer	10	92	0.108696	7.4e-07		5222	Small cell lung cancer	18	0.195652	3.21e-13
5223	Non-small cell lung cancer	13	66	0.19697	3.6e-11		5223	Non-small cell lung cancer	20	0.30303	1.16e-19
5321	Inflammatory bowel disease (IBD)	5	62	0.0806452	0.0017		5321	Inflammatory bowel disease (IBD)	8	0.129032	9.05e-05
5416	Viral myocarditis	6	56	0.107143	0.00014		5416	Viral myocarditis	9	0.160714	4.16e-06

## Sheet: pen trial data
Coefficient of variation in body weights (g) in pen trial
	Day 21	Day 28	Day 42	Day 63	Day 105
Control	10.426	9.7253	9.752	8.93	7.49
TJ-Pbx	9.5075	8.6289	9.9281	8.42	7.67
TJ-Pbx plus 1% lactose	8.4479	9.057	7.9967	7.54	6.93
TJ-Pbx plus yeast	9.2001	8.7926	9.0704	7.07	6.61
P-value	0.01	0.03	0.96	0.82	0.28
Feed conversion ratio in pen trial
	0-2 weeks	2-3 weeks	3-6 weeks	6-15 weeks
Control	1.43	1.59	1.79	2.34
TJ-Pbx	1.42	1.57	1.81	2.36
TJ-Pbx plus 1% lactose	1.36	1.59	1.81	2.29
TJ-Pbx plus yeast	1.34	1.59	1.81	2.37
P-value	<0.001	0.56	0.1	0.68
Average daily gain (g) in pen trial
	0-2 weeks	2-3 weeks	3-6 weeks	6-15 weeks
Control	19.911	49.99	86.397	175.9
TJ-Pbx	20.201	51.658	86.486	177.8
TJ-Pbx plus 1% lactose	21.021	52.908	87.161	180
TJ-Pbx plus yeast	21.197	52.323	87.113	177.1
